# Supplementary material for: SILAR-Deposited CuO Nanostructured Films Doped with Zinc and Sodium for Improved CO2 Gas Detection
Source: Nanomaterials (Basel). 2023 Oct 19;13(20):2793. doi: 10.3390/nano13202793 (PMC10609130; doi:10.3390/nano13202793)
Supplement: Supplementary file 1 [file nanomaterials-13-02793-s001.zip]

Archive with 1 entries (1 files):
- nanomaterials-2651887-supplementary.pdf
